# Supplementary material for: Effect of progestin-based contraceptives on HIV-associated vaginal immune biomarkers and microbiome in adolescent girls
Source: PLoS One. 2024 Jul 15;19(7):e0306237. doi: 10.1371/journal.pone.0306237 (PMC11249223; doi:10.1371/journal.pone.0306237)
Supplement: S1 Data — (XLSX) [file pone.0306237.s003.xlsx]

## Sheet: MIMARKS.survey.human-vaginal.6.
# This is a submission template for batch deposit of 'MIMARKS: survey, human-vaginal; version 6.0' samples to the NCBI BioSample database (https://www.ncbi.nlm.nih.gov/biosample/).
# GREEN fields are mandatory. Your submission will fail if any mandatory fields are not completed. If information is unavailable for any mandatory field, please enter 'not collected', 'not applicable' or 'missing' as appropriate.
# YELLOW fields are optional. Leave optional fields empty (or delete them) if no information is available.
# You can add any number of custom fields to fully describe your BioSamples, simply include them in the table.
# Hover over field name to view definition, or see https://www.ncbi.nlm.nih.gov/biosample/docs/attributes/.
# CAUTION: Be aware that Excel may automatically apply formatting to your data. In particular, take care with dates, incrementing autofills and special characters like / or -. Doublecheck that your text file is accurate before uploading to BioSample.
# TO MAKE A SUBMISSION:
# 1. Complete this template table.
# 2. Upload the file on the 'Attributes' tab of the BioSample Submission Portal at https://submit.ncbi.nlm.nih.gov/subs/biosample/.
# If you have any questions, please contact us at biosamplehelp@ncbi.nlm.nih.gov.
#
*sample_name	sample_title	bioproject_accession	*organism	*collection_date	*env_broad_scale	*env_local_scale	*env_medium	*geo_loc_name	*host	*lat_lon	birth_control	collection_method	ethnicity	host_age	host_sex	host_subject_id	visit_number	TNFa_pg_per_mL	IL1a_pg_per_mL	IL6_pg_per_mL	SLPI_pg_per_mL	HBD2_pg_per_mL	SerpinA1_pg_per_mL	Protein_ug/mL	MIP1b_pg_per_mL	RANTES_pg_per_mL	MIP3a_pg_per_mL	IL8_pg_per_mL	Elafin_pg_per_mL	MIP1a_pg_per_mL	IL1b_pg_per_mL	IP10_pg_per_mL	HIV_Inhibition_pct
101.1	Subject 101, Visit 1	PRJNA1081423	Vaginal microbiome	2017-08-30/2019-08-01	not applicable	not applicable	not applicable	not applicable	Homo sapiens	not applicable	none or condom	cervical swab	Black	15-19 years	F	101	1	9.49342	177.611	10.7532	197790	27897.6	906021	865.843	32.9148	0.206628	1.74	2128.38	4.87991e+06	0.219622	2.64211	92.4267	22.4899
101.2	Subject 101, Visit 2	PRJNA1081423	Vaginal microbiome	2017-08-30/2019-08-01	not applicable	not applicable	not applicable	not applicable	Homo sapiens	not applicable	none or condom	cervical swab	Black	15-19 years	F	101	2	9.49342	735.056	9.0893	18164.8	11028.2	115006	1066.84	1.37528	0.206628	1.74	1516.95	1.0849e+06	0.219622	753.506	14.5417	41.5742
102.1	Subject 102, Visit 1	PRJNA1081423	Vaginal microbiome	2017-08-30/2019-08-01	not applicable	not applicable	not applicable	not applicable	Homo sapiens	not applicable	none or condom	cervical swab	Black	15-19 years	F	102	1	9.49342	377.921	50.12	197842	93.0927	537306	264.782	192.423	0.413256	1.74	728.544	768973	91.7229	244.688	57.0752	26.9495
103.1	Subject 103, Visit 1	PRJNA1081423	Vaginal microbiome	2017-08-30/2019-08-01	not applicable	not applicable	not applicable	not applicable	Homo sapiens	not applicable	none or condom	cervical swab	Black	15-19 years	F	103	1	9.49342	16.6317	13.8293	74308.2	1227.35	575463	453.808	20.3634	0.206628	1.74	528.498	1.92129e+06	0.219622	42.5908	83.9406	15.9287
103.2	Subject 103, Visit 2	PRJNA1081423	Vaginal microbiome	2017-08-30/2019-08-01	not applicable	not applicable	not applicable	not applicable	Homo sapiens	not applicable	none or condom	cervical swab	Black	15-19 years	F	103	2	9.49342	220.947	3.22425	21592.9	92.0456	910429	356.73	NA	0.206628	1.74	149.867	1.00721e+06	NA	149.438	73.4759	NA
104.1	Subject 104, Visit 1	PRJNA1081423	Vaginal microbiome	2017-08-30/2019-08-01	not applicable	not applicable	not applicable	not applicable	Homo sapiens	not applicable	none or condom	cervical swab	Black	15-19 years	F	104	1	9.49342	453.516	6.74818	246373	4198.05	249368	632.62	5.50576	4.14712	1.74	1941.95	2.49411e+06	0.219622	44.2753	140.205	-4.37375
105.1	Subject 105, Visit 1	PRJNA1081423	Vaginal microbiome	2017-08-30/2019-08-01	not applicable	not applicable	not applicable	not applicable	Homo sapiens	not applicable	none or condom	cervical swab	Black	15-19 years	F	105	1	9.49342	432.559	10.9215	335094	92835.9	261204	1069.36	25.0198	0.206628	1.74	393.401	4.75361e+06	0.219622	38.0163	212.53	44.8697
105.2	Subject 105, Visit 2	PRJNA1081423	Vaginal microbiome	2017-08-30/2019-08-01	not applicable	not applicable	not applicable	not applicable	Homo sapiens	not applicable	none or condom	cervical swab	Black	15-19 years	F	105	2	9.49342	321.258	13.1375	166493	39938.2	522323	939.435	17.2995	0.206628	1.74	2482.85	6.29724e+06	0.219622	86.0852	83.9406	8.97801
106.1	Subject 106, Visit 1	PRJNA1081423	Vaginal microbiome	2017-08-30/2019-08-01	not applicable	not applicable	not applicable	not applicable	Homo sapiens	not applicable	none or condom	cervical swab	Black	15-19 years	F	106	1	9.49342	963.621	3.22425	3981.46	227.949	6.70953e+06	872.609	4.11208	1.16752	1.74	2320.34	508257	0.219622	1932.31	2.03691	-52.5334
107.1	Subject 107, Visit 1	PRJNA1081423	Vaginal microbiome	2017-08-30/2019-08-01	not applicable	not applicable	not applicable	not applicable	Homo sapiens	not applicable	none or condom	cervical swab	Black	15-19 years	F	107	1	9.49342	1449.63	13.4829	8324.69	27113.1	4.59095e+06	971.345	23.4602	0.206628	1.74	5927.79	1.84747e+06	0.219622	827.556	14.5417	1.28172
107.2	Subject 107, Visit 2	PRJNA1081423	Vaginal microbiome	2017-08-30/2019-08-01	not applicable	not applicable	not applicable	not applicable	Homo sapiens	not applicable	none or condom	cervical swab	Black	15-19 years	F	107	2	9.49342	825.647	15.5778	47574	13332.1	1.92489e+06	874.301	2.75057	0.206628	1.74	4298.87	1.12845e+06	0.219622	446.048	2.03691	-36.9709
108.1	Subject 108, Visit 1	PRJNA1081423	Vaginal microbiome	2017-08-30/2019-08-01	not applicable	not applicable	not applicable	not applicable	Homo sapiens	not applicable	none or condom	cervical swab	Black	15-19 years	F	108	1	9.49342	805.792	0.182686	42554	9693.76	443295	934.23	12.7761	3.18204	194.708	4678.72	1.45603e+06	0.219622	270.643	2.03691	5.95236
108.2	Subject 108, Visit 2	PRJNA1081423	Vaginal microbiome	2017-08-30/2019-08-01	not applicable	not applicable	not applicable	not applicable	Homo sapiens	not applicable	none or condom	cervical swab	Black	15-19 years	F	108	2	9.49342	8984.41	0.182686	18403	1007.77	480666	1390.75	1.37528	0.206628	1.74	600.997	1.46562e+06	0.219622	269.86	2.03691	-12.6862
109.1	Subject 109, Visit 1	PRJNA1081423	Vaginal microbiome	2017-08-30/2019-08-01	not applicable	not applicable	not applicable	not applicable	Homo sapiens	not applicable	none or condom	cervical swab	Black	15-19 years	F	109	1	9.49342	369.794	10.4177	42642.1	0.33455	107449	616.839	14.2732	0.206628	160.491	68.6821	1.13463e+06	0.219622	28.9636	2.03691	9.35885
109.2	Subject 109, Visit 2	PRJNA1081423	Vaginal microbiome	2017-08-30/2019-08-01	not applicable	not applicable	not applicable	not applicable	Homo sapiens	not applicable	none or condom	cervical swab	Black	15-19 years	F	109	2	9.49342	158.573	13.4829	101101	686.248	4.66752e+06	708.431	14.2732	0.206628	1.74	1063.28	7.24524e+06	0.219622	154.214	2.03691	-44.185
110.1	Subject 110, Visit 1	PRJNA1081423	Vaginal microbiome	2017-08-30/2019-08-01	not applicable	not applicable	not applicable	not applicable	Homo sapiens	not applicable	none or condom	cervical swab	Black	15-19 years	F	110	1	9.49342	77.562	0.182686	169877	224.607	15154.6	577.162	31.3238	0.206628	1.74	100.79	745889	0.219622	82.3782	2.03691	-6.81445
111.1	Subject 111, Visit 1	PRJNA1081423	Vaginal microbiome	2017-08-30/2019-08-01	not applicable	not applicable	not applicable	not applicable	Homo sapiens	not applicable	none or condom	cervical swab	Black	15-19 years	F	111	1	9.49342	93.9734	0.182686	263894	54748.2	NA	1302.62	42.5702	0.206628	1.74	1701.53	4.11936e+06	10.1919	313.878	2.03691	-8.52936
201.1	Subject 201, Visit 1	PRJNA1081423	Vaginal microbiome	2017-08-30/2019-08-01	not applicable	not applicable	not applicable	not applicable	Homo sapiens	not applicable	combined oral contraceptive	cervical swab	Black	15-19 years	F	201	1	9.49342	189.224	2.29023	611611	41675.1	86554.2	476.239	34.5114	0.206628	1.74	511.152	2.90324e+06	0.219622	6.9107	2.03691	34.0527
202.1	Subject 202, Visit 1	PRJNA1081423	Vaginal microbiome	2017-08-30/2019-08-01	not applicable	not applicable	not applicable	not applicable	Homo sapiens	not applicable	combined oral contraceptive	cervical swab	Black	15-19 years	F	202	1	26.1189	160.87	38.5304	59601.2	783.062	1.01123e+07	985.027	53.9749	0.206628	1.74	3781.05	294312	2.58986	1253.21	57.0752	47.5909
202.2	Subject 202, Visit 2	PRJNA1081423	Vaginal microbiome	2017-08-30/2019-08-01	not applicable	not applicable	not applicable	not applicable	Homo sapiens	not applicable	combined oral contraceptive	cervical swab	Black	15-19 years	F	202	2	9.49342	194.272	63.5396	220525	891.313	3.03586e+06	1037.86	92.506	0.206628	1.74	5101.28	218947	54.636	1134.36	57.0752	39.2236
203.1	Subject 203, Visit 1	PRJNA1081423	Vaginal microbiome	2017-08-30/2019-08-01	not applicable	not applicable	not applicable	not applicable	Homo sapiens	not applicable	combined oral contraceptive	cervical swab	Black	15-19 years	F	203	1	9.49342	220.947	3.22425	21592.9	92.0456	910429	356.73	NA	0.206628	1.74	149.867	1.00721e+06	NA	149.438	73.4759	NA
204.1	Subject 204, Visit 1	PRJNA1081423	Vaginal microbiome	2017-08-30/2019-08-01	not applicable	not applicable	not applicable	not applicable	Homo sapiens	not applicable	combined oral contraceptive	cervical swab	Black	15-19 years	F	204	1	9.49342	372.472	14.8753	152745	45449	260785	1179.11	13.8578	0.206628	1.74	7052.51	1.86284e+06	12.5811	13.2548	108.882	28.0384
205.1	Subject 205, Visit 1	PRJNA1081423	Vaginal microbiome	2017-08-30/2019-08-01	not applicable	not applicable	not applicable	not applicable	Homo sapiens	not applicable	combined oral contraceptive	cervical swab	Black	15-19 years	F	205	1	33.0984	95.9941	9.9169	48417.7	404.829	654110	676.604	8.1025	0.206628	1.74	2880.61	1.37353e+06	0.439244	57.9498	100.733	69.7146
205.2	Subject 205, Visit 2	PRJNA1081423	Vaginal microbiome	2017-08-30/2019-08-01	not applicable	not applicable	not applicable	not applicable	Homo sapiens	not applicable	combined oral contraceptive	cervical swab	Black	15-19 years	F	205	2	9.49342	152.674	32.8509	52815.8	200.427	660520	786.904	127.06	0.206628	1.74	2041.07	1.96168e+06	58.843	127.68	147.773	51.2025
206.1	Subject 206, Visit 1	PRJNA1081423	Vaginal microbiome	2017-08-30/2019-08-01	not applicable	not applicable	not applicable	not applicable	Homo sapiens	not applicable	combined oral contraceptive	cervical swab	Black	15-19 years	F	206	1	9.49342	1247.5	18.1558	51952.6	58.0724	470250	536.973	13.8578	0.206628	1.74	935.745	1.0838e+06	5.32811	62.2304	83.9406	25.8415
207.1	Subject 207, Visit 1	PRJNA1081423	Vaginal microbiome	2017-08-30/2019-08-01	not applicable	not applicable	not applicable	not applicable	Homo sapiens	not applicable	combined oral contraceptive	cervical swab	Other	15-19 years	F	207	1	9.49342	226.478	11.0901	456591	1004.64	177338	981.488	5.02812	8.7656	1.74	804.801	2.94025e+06	2.89507	35.3022	66.3091	-14.0522
207.2	Subject 207, Visit 2	PRJNA1081423	Vaginal microbiome	2017-08-30/2019-08-01	not applicable	not applicable	not applicable	not applicable	Homo sapiens	not applicable	combined oral contraceptive	cervical swab	Other	15-19 years	F	207	2	9.49342	1036.32	19.5106	529731	463.469	814834	1053.32	21.9624	0.206628	1.74	3004.84	1.18768e+06	0.219622	110.687	113.948	12.599
208.1	Subject 208, Visit 1	PRJNA1081423	Vaginal microbiome	2017-08-30/2019-08-01	not applicable	not applicable	not applicable	not applicable	Homo sapiens	not applicable	combined oral contraceptive	cervical swab	White	15-19 years	F	208	1	9.49342	288.148	4.65013	507181	8902.16	217823	923.853	63.277	0.206628	1.74	3046.89	1.97262e+06	13.7863	91.5169	129.649	23.9318
208.2	Subject 208, Visit 2	PRJNA1081423	Vaginal microbiome	2017-08-30/2019-08-01	not applicable	not applicable	not applicable	not applicable	Homo sapiens	not applicable	combined oral contraceptive	cervical swab	White	15-19 years	F	208	2	9.49342	259.899	0.490638	13018.5	185.091	428051	869.229	51.6196	35.5187	1.74	1134.33	750812	5.93462	46.389	4.07381	-43.1778
209.1	Subject 209, Visit 1	PRJNA1081423	Vaginal microbiome	2017-08-30/2019-08-01	not applicable	not applicable	not applicable	not applicable	Homo sapiens	not applicable	combined oral contraceptive	cervical swab	Other	15-19 years	F	209	1	23.761	497.94	6.42294	178890	8.3722	861959	738.135	70.1444	8.94244	8.88	609.388	717239	13.8505	203.804	154.595	-4.5624
209.2	Subject 209, Visit 2	PRJNA1081423	Vaginal microbiome	2017-08-30/2019-08-01	not applicable	not applicable	not applicable	not applicable	Homo sapiens	not applicable	combined oral contraceptive	cervical swab	Other	15-19 years	F	209	2	9.49342	246.691	17.1281	243073	108.173	725051	714.832	1.37528	0.206628	1.74	1543.65	815031	4.72101	437.315	40.9169	0.933466
210.1	Subject 210, Visit 1	PRJNA1081423	Vaginal microbiome	2017-08-30/2019-08-01	not applicable	not applicable	not applicable	not applicable	Homo sapiens	not applicable	combined oral contraceptive	cervical swab	White	15-19 years	F	210	1	9.49342	654.959	1.98271	63467.8	2845.46	304069	750.255	1.37528	0.206628	1.74	4096.37	1.41944e+06	0.219622	0.676802	80.1985	-7.81879
210.2	Subject 210, Visit 2	PRJNA1081423	Vaginal microbiome	2017-08-30/2019-08-01	not applicable	not applicable	not applicable	not applicable	Homo sapiens	not applicable	combined oral contraceptive	cervical swab	White	15-19 years	F	210	2	9.49342	375.744	3.85477	224899	1922.61	406123	806.638	16.6136	0.206628	1.74	509.61	288627	0.219622	0.676802	80.1985	6.12681
211.1	Subject 211, Visit 1	PRJNA1081423	Vaginal microbiome	2017-08-30/2019-08-01	not applicable	not applicable	not applicable	not applicable	Homo sapiens	not applicable	combined oral contraceptive	cervical swab	Black	15-19 years	F	211	1	9.49342	158.573	13.4829	101101	686.248	4.66752e+06	708.431	14.2732	0.206628	1.74	1063.28	7.24524e+06	0.219622	154.214	2.03691	NA
212.1	Subject 212, Visit 1	PRJNA1081423	Vaginal microbiome	2017-08-30/2019-08-01	not applicable	not applicable	not applicable	not applicable	Homo sapiens	not applicable	combined oral contraceptive	cervical swab	Black	15-19 years	F	212	1	9.49342	168.579	0.182686	NA	1927.55	NA	857.434	45.8262	30.3108	1.74	681.707	4.4285e+06	24.011	43.6924	2.03691	48.2915
213.1	Subject 213, Visit 1	PRJNA1081423	Vaginal microbiome	2017-08-30/2019-08-01	not applicable	not applicable	not applicable	not applicable	Homo sapiens	not applicable	combined oral contraceptive	cervical swab	White	15-19 years	F	213	1	650.671	392.005	402.48	248208	77.8204	NA	789.364	205.523	0.206628	63.95	545.335	760192	194.434	514.207	479.03	39.806
214.1	Subject 214, Visit 1	PRJNA1081423	Vaginal microbiome	2017-08-30/2019-08-01	not applicable	not applicable	not applicable	not applicable	Homo sapiens	not applicable	combined oral contraceptive	cervical swab	Black	15-19 years	F	214	1	9.49342	251.176	0.182686	81410.1	268.894	NA	787.724	28.1592	0.206628	1.74	297.894	1.01058e+06	0.219622	704.781	2.03691	-1.71229
214.2	Subject 214, Visit 2	PRJNA1081423	Vaginal microbiome	2017-08-30/2019-08-01	not applicable	not applicable	not applicable	not applicable	Homo sapiens	not applicable	combined oral contraceptive	cervical swab	Black	15-19 years	F	214	2	9.49342	3132.67	0.182686	30792.8	3948.85	NA	1218.15	28.1592	0.206628	1.74	1568.24	1.62436e+06	0.219622	9556.32	2.03691	23.8158
301.1	Subject 301, Visit 1	PRJNA1081423	Vaginal microbiome	2017-08-30/2019-08-01	not applicable	not applicable	not applicable	not applicable	Homo sapiens	not applicable	levonorgestrel intrauterine device	cervical swab	Other	15-19 years	F	301	1	9.49342	390.926	3.85477	432541	20414.8	267345	645.829	1.37528	0.206628	25.85	5590.38	1.49558e+06	4.72101	27.3609	15.833	34.5581
302.1	Subject 302, Visit 1	PRJNA1081423	Vaginal microbiome	2017-08-30/2019-08-01	not applicable	not applicable	not applicable	not applicable	Homo sapiens	not applicable	levonorgestrel intrauterine device	cervical swab	White	15-19 years	F	302	1	9.49342	307.224	19.1485	356191	0.33455	1.18993e+06	658.426	78.0557	0.206628	1.74	5912.9	1.1828e+06	5.93462	92.5796	67.9592	35.2505
302.2	Subject 302, Visit 2	PRJNA1081423	Vaginal microbiome	2017-08-30/2019-08-01	not applicable	not applicable	not applicable	not applicable	Homo sapiens	not applicable	levonorgestrel intrauterine device	cervical swab	White	15-19 years	F	302	2	9.49342	123.498	15.226	183673	732.521	553420	686.123	1.37528	0.206628	1.74	1618.11	1.95002e+06	5.93462	14.6225	67.9592	48.3488
303.1	Subject 303, Visit 1	PRJNA1081423	Vaginal microbiome	2017-08-30/2019-08-01	not applicable	not applicable	not applicable	not applicable	Homo sapiens	not applicable	levonorgestrel intrauterine device	cervical swab	Other	15-19 years	F	303	1	9.49342	69.5123	2.29023	704931	12123.2	182721	885.323	1.37528	0.206628	5.28387	281.042	1.17502e+07	0.219622	6.3222	54.9732	28.2814
304.1	Subject 304, Visit 1	PRJNA1081423	Vaginal microbiome	2017-08-30/2019-08-01	not applicable	not applicable	not applicable	not applicable	Homo sapiens	not applicable	levonorgestrel intrauterine device	cervical swab	Black	15-19 years	F	304	1	9.49342	60.0272	15.0505	386770	2218.09	81852.3	651.335	1.37528	0.206628	1.74	395.182	1.789e+06	0.219622	0.676802	97.5351	32.3764
304.2	Subject 304, Visit 2	PRJNA1081423	Vaginal microbiome	2017-08-30/2019-08-01	not applicable	not applicable	not applicable	not applicable	Homo sapiens	not applicable	levonorgestrel intrauterine device	cervical swab	Black	15-19 years	F	304	2	9.49342	59.7868	11.4283	53262.7	106.767	508485	357.63	1.37528	0.206628	1.74	1186	551373	1.05749	24.9114	4.07381	55.3271
305.1	Subject 305, Visit 1	PRJNA1081423	Vaginal microbiome	2017-08-30/2019-08-01	not applicable	not applicable	not applicable	not applicable	Homo sapiens	not applicable	levonorgestrel intrauterine device	cervical swab	White	15-19 years	F	305	1	9.49342	19.7144	11.0039	328879	754.161	1.58557e+06	543.913	1.37528	0.206628	1.74	1064.12	537590	0.219622	22.5843	2.03691	42.498
305.2	Subject 305, Visit 2	PRJNA1081423	Vaginal microbiome	2017-08-30/2019-08-01	not applicable	not applicable	not applicable	not applicable	Homo sapiens	not applicable	levonorgestrel intrauterine device	cervical swab	White	15-19 years	F	305	2	24.7114	45.6473	22.721	51759.8	352.054	1.27454e+06	682.947	56.3176	84.9536	13.1591	1996.07	859682	67.2627	70.9608	144.778	38.9246
306.1	Subject 306, Visit 1	PRJNA1081423	Vaginal microbiome	2017-08-30/2019-08-01	not applicable	not applicable	not applicable	not applicable	Homo sapiens	not applicable	levonorgestrel intrauterine device	cervical swab	White	15-19 years	F	306	1	9.49342	206.438	58.9486	264393	770.231	1.81049e+06	822.359	14.1644	0.206628	1.74	9499.25	907481	0.219622	951.631	2.03691	50.4276
306.2	Subject 306, Visit 2	PRJNA1081423	Vaginal microbiome	2017-08-30/2019-08-01	not applicable	not applicable	not applicable	not applicable	Homo sapiens	not applicable	levonorgestrel intrauterine device	cervical swab	White	15-19 years	F	306	2	9.49342	121.267	0.182686	120842	627.423	1.48212e+06	1352.14	1.37528	42.336	1.74	6564.52	1.95002e+06	0.219622	322.803	54.9732	52.9022
307.1	Subject 307, Visit 1	PRJNA1081423	Vaginal microbiome	2017-08-30/2019-08-01	not applicable	not applicable	not applicable	not applicable	Homo sapiens	not applicable	levonorgestrel intrauterine device	cervical swab	White	15-19 years	F	307	1	9.49342	143.526	0.182686	10479.4	323.428	463228	501.579	1.37528	0.206628	1.74	7982.13	448737	0.219622	128.275	2.03691	45.8378
307.2	Subject 307, Visit 2	PRJNA1081423	Vaginal microbiome	2017-08-30/2019-08-01	not applicable	not applicable	not applicable	not applicable	Homo sapiens	not applicable	levonorgestrel intrauterine device	cervical swab	White	15-19 years	F	307	2	9.49342	70.7282	3.47375	223186	712.204	2.67479e+06	1171.08	1.37528	0.206628	1.74	3037.36	1.80087e+06	0.219622	48.4919	134.751	55.7311
308.1	Subject 308, Visit 1	PRJNA1081423	Vaginal microbiome	2017-08-30/2019-08-01	not applicable	not applicable	not applicable	not applicable	Homo sapiens	not applicable	levonorgestrel intrauterine device	cervical swab	White	15-19 years	F	308	1	141.215	746.949	5.45238	92540.1	3961.97	1.25322e+06	1464.3	3.1365	0.206628	1.74	4110.41	6.74079e+06	20.3451	325.002	67.9592	75.0471
308.2	Subject 308, Visit 2	PRJNA1081423	Vaginal microbiome	2017-08-30/2019-08-01	not applicable	not applicable	not applicable	not applicable	Homo sapiens	not applicable	levonorgestrel intrauterine device	cervical swab	White	15-19 years	F	308	2	183.959	308.389	26.4833	38397.2	2132.21	2.89284e+06	1503.12	1.37528	0.206628	1.74	5746.4	6.43561e+06	0.219622	194.44	80.1985	38.8619
309.1	Subject 309, Visit 1	PRJNA1081423	Vaginal microbiome	2017-08-30/2019-08-01	not applicable	not applicable	not applicable	not applicable	Homo sapiens	not applicable	levonorgestrel intrauterine device	cervical swab	Black	15-19 years	F	309	1	167.635	144.972	1.375	119134	4.9436	156019	1494.97	1.37528	0.206628	1.74	215.058	830295	0.219622	9.57573	40.9169	59.0818
309.2	Subject 309, Visit 2	PRJNA1081423	Vaginal microbiome	2017-08-30/2019-08-01	not applicable	not applicable	not applicable	not applicable	Homo sapiens	not applicable	levonorgestrel intrauterine device	cervical swab	Black	15-19 years	F	309	2	204.427	114.811	0.182686	14719.3	0.6691	30457.3	776.925	1.37528	0.206628	1.74	372.136	182555	0.219622	43.1127	186.593	36.1413
310.1	Subject 310, Visit 1	PRJNA1081423	Vaginal microbiome	2017-08-30/2019-08-01	not applicable	not applicable	not applicable	not applicable	Homo sapiens	not applicable	levonorgestrel intrauterine device	cervical swab	Other	15-19 years	F	310	1	9.49342	987.39	31.7704	31825.1	1326.46	1.72045e+06	956.732	1.37528	12.4665	3.48	4930.99	1.38749e+06	0.219622	188.788	128.768	35.953
311.1	Subject 311, Visit 1	PRJNA1081423	Vaginal microbiome	2017-08-30/2019-08-01	not applicable	not applicable	not applicable	not applicable	Homo sapiens	not applicable	levonorgestrel intrauterine device	cervical swab	White	15-19 years	F	311	1	9.49342	162.184	9.9258	185885	1698.65	259517	1060.48	1.37528	4.14229	10.3405	2251.79	649057	0.219622	25.8692	129.649	45.0612
311.2	Subject 311, Visit 2	PRJNA1081423	Vaginal microbiome	2017-08-30/2019-08-01	not applicable	not applicable	not applicable	not applicable	Homo sapiens	not applicable	levonorgestrel intrauterine device	cervical swab	White	15-19 years	F	311	2	9.49342	338.898	0.182686	138053	2534.86	872180	768.877	1.37528	3.66142	1.74	3879.84	550644	0.219622	76.5278	124.485	41.7585
312.1	Subject 312, Visit 1	PRJNA1081423	Vaginal microbiome	2017-08-30/2019-08-01	not applicable	not applicable	not applicable	not applicable	Homo sapiens	not applicable	levonorgestrel intrauterine device	cervical swab	White	15-19 years	F	312	1	9.49342	353.8	25.433	73140.8	166.782	1.01529e+06	1153.14	1.37528	5.59255	1.74	4337.42	277257	0.219622	180.373	173.678	22.449
312.2	Subject 312, Visit 2	PRJNA1081423	Vaginal microbiome	2017-08-30/2019-08-01	not applicable	not applicable	not applicable	not applicable	Homo sapiens	not applicable	levonorgestrel intrauterine device	cervical swab	White	15-19 years	F	312	2	9.49342	325.339	108.861	42464.6	2295.34	NA	2406.51	97.4711	641.778	230.06	6209.92	116811	177.022	402.338	240.384	-13.4413
313.1	Subject 313, Visit 1	PRJNA1081423	Vaginal microbiome	2017-08-30/2019-08-01	not applicable	not applicable	not applicable	not applicable	Homo sapiens	not applicable	levonorgestrel intrauterine device	cervical swab	Black	15-19 years	F	313	1	9.49342	45.4637	4.27562	834389	6244.63	113555	1071.01	1.37528	2.58523	230.424	303.697	2.10905e+06	0.219622	6.3222	113.948	-15.2944
314.1	Subject 314, Visit 1	PRJNA1081423	Vaginal microbiome	2017-08-30/2019-08-01	not applicable	not applicable	not applicable	not applicable	Homo sapiens	not applicable	levonorgestrel intrauterine device	cervical swab	White	15-19 years	F	314	1	188.047	243.047	3.01679	7259.72	67.6625	995043	1223.01	1.37528	2.30416	15.5741	1299.25	523745	0.219622	565.079	116.742	23.9268
401.1	Subject 401, Visit 1	PRJNA1081423	Vaginal microbiome	2017-08-30/2019-08-01	not applicable	not applicable	not applicable	not applicable	Homo sapiens	not applicable	etonogestrel implant	cervical swab	Black	15-19 years	F	401	1	9.49342	28.7334	3.93582	497363	149.767	373414	1549.36	1.37528	5.4713	1.74	772.475	1.31713e+06	23.8288	7.83662	97.5351	-0.266705
401.2	Subject 401, Visit 2	PRJNA1081423	Vaginal microbiome	2017-08-30/2019-08-01	not applicable	not applicable	not applicable	not applicable	Homo sapiens	not applicable	etonogestrel implant	cervical swab	Black	15-19 years	F	401	2	9.49342	180.422	258.669	720324	1074.41	417089	1528.07	291.03	441.025	509.092	6230.82	480947	444.38	196.167	309.761	-8.49247
402.1	Subject 402, Visit 1	PRJNA1081423	Vaginal microbiome	2017-08-30/2019-08-01	not applicable	not applicable	not applicable	not applicable	Homo sapiens	not applicable	etonogestrel implant	cervical swab	Other	15-19 years	F	402	1	9.49342	272.883	0.182686	136489	335.991	75981.1	1172.46	1.37528	1.75518	22.6284	158.865	1.808e+06	0.219622	11.5781	91.8725	1.09036
403.1	Subject 403, Visit 1	PRJNA1081423	Vaginal microbiome	2017-08-30/2019-08-01	not applicable	not applicable	not applicable	not applicable	Homo sapiens	not applicable	etonogestrel implant	cervical swab	White	15-19 years	F	403	1	9.49342	199.964	0.182686	50387.8	6143.19	761225	584.345	1.37528	13.4594	1.74	21862.8	1.52721e+06	47.4322	772.795	479.03	21.1349
403.2	Subject 403, Visit 2	PRJNA1081423	Vaginal microbiome	2017-08-30/2019-08-01	not applicable	not applicable	not applicable	not applicable	Homo sapiens	not applicable	etonogestrel implant	cervical swab	White	15-19 years	F	403	2	9.49342	23.9846	3.93582	41925.5	1149.77	418696	880.617	1.37528	27.1814	1.74	965.529	1.61239e+06	46.1687	20.155	261.346	0.290166
404.1	Subject 404, Visit 1	PRJNA1081423	Vaginal microbiome	2017-08-30/2019-08-01	not applicable	not applicable	not applicable	not applicable	Homo sapiens	not applicable	etonogestrel implant	cervical swab	Black	15-19 years	F	404	1	9.49342	46.6033	0.182686	523670	510.611	147226	729.048	1.37528	0.206628	1.74	111.138	6.16179e+06	0.219622	8.78271	436.757	4.04801
404.2	Subject 404, Visit 2	PRJNA1081423	Vaginal microbiome	2017-08-30/2019-08-01	not applicable	not applicable	not applicable	not applicable	Homo sapiens	not applicable	etonogestrel implant	cervical swab	Black	15-19 years	F	404	2	9.49342	39.9187	0.182686	145694	958.413	187021	1172.46	1.37528	69.3933	1.74	582.943	1.65903e+06	0.219622	1.3536	154.595	6.0365
405.1	Subject 405, Visit 1	PRJNA1081423	Vaginal microbiome	2017-08-30/2019-08-01	not applicable	not applicable	not applicable	not applicable	Homo sapiens	not applicable	etonogestrel implant	cervical swab	Other	15-19 years	F	405	1	9.49342	51.6283	25.003	267582	8030.69	1.2414e+06	1088.24	86.8369	3.66142	20.5942	4166.38	954793	0.219622	96.6124	144.778	6.33416
405.2	Subject 405, Visit 2	PRJNA1081423	Vaginal microbiome	2017-08-30/2019-08-01	not applicable	not applicable	not applicable	not applicable	Homo sapiens	not applicable	etonogestrel implant	cervical swab	Other	15-19 years	F	405	2	9.49342	74.0158	32.059	41117.6	1138.52	1.37257e+06	1131.28	96.9757	2.46623	1.74	6819.59	433971	5.39271	318.092	925.435	18.6651
406.1	Subject 406, Visit 1	PRJNA1081423	Vaginal microbiome	2017-08-30/2019-08-01	not applicable	not applicable	not applicable	not applicable	Homo sapiens	not applicable	etonogestrel implant	cervical swab	Black	15-19 years	F	406	1	9.49342	344.049	0.182686	5908.74	699.85	2.6842e+06	824.639	115.24	1.75518	1.74	4025.4	238047	0.219622	1676.49	144.778	0.63028
406.2	Subject 406, Visit 2	PRJNA1081423	Vaginal microbiome	2017-08-30/2019-08-01	not applicable	not applicable	not applicable	not applicable	Homo sapiens	not applicable	etonogestrel implant	cervical swab	Black	15-19 years	F	406	2	18.9868	1361.59	5.75118	15141.5	1615.73	2.49051e+06	1296.84	131.495	5.10796	1.74	8232.43	1.45777e+06	1.4337	694.2	144.778	-22.6295
407.1	Subject 407, Visit 1	PRJNA1081423	Vaginal microbiome	2017-08-30/2019-08-01	not applicable	not applicable	not applicable	not applicable	Homo sapiens	not applicable	etonogestrel implant	cervical swab	Black	15-19 years	F	407	1	9.49342	118.854	1.78378	101994	4797.69	213703	975.561	96.9757	0.206628	1.74	606.239	407700	0.219622	23.1008	134.751	32.3812
407.2	Subject 407, Visit 2	PRJNA1081423	Vaginal microbiome	2017-08-30/2019-08-01	not applicable	not applicable	not applicable	not applicable	Homo sapiens	not applicable	etonogestrel implant	cervical swab	Black	15-19 years	F	407	2	9.49342	343.539	8.41408	40464.7	1294.43	1.36893e+06	992.017	149.808	0.206628	69.4484	2685.79	764079	5.39271	104.379	201.082	18.4732
408.1	Subject 408, Visit 1	PRJNA1081423	Vaginal microbiome	2017-08-30/2019-08-01	not applicable	not applicable	not applicable	not applicable	Homo sapiens	not applicable	etonogestrel implant	cervical swab	Black	15-19 years	F	408	1	9.49342	4500.51	0.826446	157070	857.943	396226	1320.57	78.7291	0.206628	22.6284	401.908	1.13532e+07	0.219622	74.139	144.778	-31.9498
409.1	Subject 409, Visit 1	PRJNA1081423	Vaginal microbiome	2017-08-30/2019-08-01	not applicable	not applicable	not applicable	not applicable	Homo sapiens	not applicable	etonogestrel implant	cervical swab	Black	15-19 years	F	409	1	9.49342	666.898	0.365372	151241	25012.1	194519	1011.17	64.5447	0.206628	1.74	599.947	1.56078e+07	0.219622	16.689	102.317	-9.82673
409.2	Subject 409, Visit 2	PRJNA1081423	Vaginal microbiome	2017-08-30/2019-08-01	not applicable	not applicable	not applicable	not applicable	Homo sapiens	not applicable	etonogestrel implant	cervical swab	Black	15-19 years	F	409	2	9.49342	2472.78	0.182686	16779.8	16396.7	284648	1431.69	303.792	0.206628	1.74	50876.6	561500	0.219622	870.564	97.5092	8.63506
410.1	Subject 410, Visit 1	PRJNA1081423	Vaginal microbiome	2017-08-30/2019-08-01	not applicable	not applicable	not applicable	not applicable	Homo sapiens	not applicable	etonogestrel implant	cervical swab	Black	15-19 years	F	410	1	9.49342	2154.11	1.78378	29953	62846.3	1.2478e+06	1261.76	69.6102	0.206628	16.3618	5205.51	4.08089e+06	0.219622	980.371	140.8	-0.794265
411.1	Subject 411, Visit 1	PRJNA1081423	Vaginal microbiome	2017-08-30/2019-08-01	not applicable	not applicable	not applicable	not applicable	Homo sapiens	not applicable	etonogestrel implant	cervical swab	White	15-19 years	F	411	1	200.328	169.56	4.02219	101984	3815.77	634902	1636.39	84.8098	0.206628	19.5021	501.255	381765	0.219622	17.3234	73.4759	14.9999
501.1	Subject 501, Visit 1	PRJNA1081423	Vaginal microbiome	2017-08-30/2019-08-01	not applicable	not applicable	not applicable	not applicable	Homo sapiens	not applicable	depot medroxyprogesterone acetate injectable	cervical swab	Black	15-19 years	F	501	1	9.49342	1633.06	0.826446	140065	762.661	313901	733.566	90.8919	0.206628	1.74	1204.36	3.96455e+06	0.219622	49.3318	117.714	-21.0113
501.2	Subject 501, Visit 2	PRJNA1081423	Vaginal microbiome	2017-08-30/2019-08-01	not applicable	not applicable	not applicable	not applicable	Homo sapiens	not applicable	depot medroxyprogesterone acetate injectable	cervical swab	Black	15-19 years	F	501	2	9.49342	482.748	0.365372	96912.4	0.33455	880464	1194.77	92.9196	0.206628	1.74	1034.06	1.15914e+06	0.219622	127.664	73.1861	45.0883
502.1	Subject 502, Visit 1	PRJNA1081423	Vaginal microbiome	2017-08-30/2019-08-01	not applicable	not applicable	not applicable	not applicable	Homo sapiens	not applicable	depot medroxyprogesterone acetate injectable	cervical swab	Black	15-19 years	F	502	1	9.49342	119.376	0.593736	473023	35881.5	355345	855.43	86.8369	0.206628	1.74	812.755	7.1291e+06	0.219622	2.67583	133.576	19.4652
502.2	Subject 502, Visit 2	PRJNA1081423	Vaginal microbiome	2017-08-30/2019-08-01	not applicable	not applicable	not applicable	not applicable	Homo sapiens	not applicable	depot medroxyprogesterone acetate injectable	cervical swab	Black	15-19 years	F	502	2	9.49342	108.43	1.06235	623100	21468.4	493668	1391.93	92.9196	8.52436	1.74	249.298	6.3006e+06	0.219622	0.676802	133.576	27.0341
503.1	Subject 503, Visit 1	PRJNA1081423	Vaginal microbiome	2017-08-30/2019-08-01	not applicable	not applicable	not applicable	not applicable	Homo sapiens	not applicable	depot medroxyprogesterone acetate injectable	cervical swab	Black	15-19 years	F	503	1	9.49342	8.56207	7.10631	387808	8051.66	695535	1108.3	42.2522	0.206628	1.74	2681.54	1.39985e+06	0.219622	13.1856	170.263	22.2931
503.2	Subject 503, Visit 2	PRJNA1081423	Vaginal microbiome	2017-08-30/2019-08-01	not applicable	not applicable	not applicable	not applicable	Homo sapiens	not applicable	depot medroxyprogesterone acetate injectable	cervical swab	Black	15-19 years	F	503	2	9.49342	47.3079	9.46804	88535.2	1264.08	831920	981.875	72.6497	20.1249	1.74	1376.92	1.86856e+06	31.2722	24.3399	92.0649	60.9875
504.1	Subject 504, Visit 1	PRJNA1081423	Vaginal microbiome	2017-08-30/2019-08-01	not applicable	not applicable	not applicable	not applicable	Homo sapiens	not applicable	depot medroxyprogesterone acetate injectable	cervical swab	Black	15-19 years	F	504	1	9.49342	77.1162	2.76781	286900	0.33455	468045	375.578	96.9757	0.206628	1.74	864.241	909061	0.219622	3.44258	7.3726	19.7864
504.2	Subject 504, Visit 2	PRJNA1081423	Vaginal microbiome	2017-08-30/2019-08-01	not applicable	not applicable	not applicable	not applicable	Homo sapiens	not applicable	depot medroxyprogesterone acetate injectable	cervical swab	Black	15-19 years	F	504	2	9.49342	212.861	5.55335	230274	130.464	968270	560.043	58.4662	0.206628	1.74	2889.82	1.35746e+06	0.219622	9.72116	39.915	25.5771
505.1	Subject 505, Visit 1	PRJNA1081423	Vaginal microbiome	2017-08-30/2019-08-01	not applicable	not applicable	not applicable	not applicable	Homo sapiens	not applicable	depot medroxyprogesterone acetate injectable	cervical swab	Black	15-19 years	F	505	1	9.49342	109.346	1.30081	397193	22447.4	53896.4	83.2255	72.6497	0.206628	17.9339	114.419	1.86995e+06	0.219622	2.7491	97.5092	54.1513
506.1	Subject 506, Visit 1	PRJNA1081423	Vaginal microbiome	2017-08-30/2019-08-01	not applicable	not applicable	not applicable	not applicable	Homo sapiens	not applicable	depot medroxyprogesterone acetate injectable	cervical swab	Black	15-19 years	F	506	1	9.49342	54.719	0.826446	165679	83.6112	351481	81.7434	96.9757	0.206628	13.2042	322.184	1.39759e+06	4.35176	42.2372	143.208	31.729
506.2	Subject 506, Visit 2	PRJNA1081423	Vaginal microbiome	2017-08-30/2019-08-01	not applicable	not applicable	not applicable	not applicable	Homo sapiens	not applicable	depot medroxyprogesterone acetate injectable	cervical swab	Black	15-19 years	F	506	2	9.49342	98.7132	0.593736	128617	433.839	256096	175.729	70.6233	0.206628	22.6284	641.65	1.10713e+06	0.219622	55.731	126.362	40.2632
507.1	Subject 507, Visit 1	PRJNA1081423	Vaginal microbiome	2017-08-30/2019-08-01	not applicable	not applicable	not applicable	not applicable	Homo sapiens	not applicable	depot medroxyprogesterone acetate injectable	cervical swab	Other	15-19 years	F	507	1	9.49342	219.741	0.182686	53514	6809.73	NA	204.738	49.0991	195.553	1.74	1100.56	1.43354e+06	0.219622	364.851	2.03691	43.1687
508.1	Subject 508, Visit 1	PRJNA1081423	Vaginal microbiome	2017-08-30/2019-08-01	not applicable	not applicable	not applicable	not applicable	Homo sapiens	not applicable	depot medroxyprogesterone acetate injectable	cervical swab	Black	15-19 years	F	508	1	9.49342	55.306	0.182686	266676	26845.8	96577.4	587.397	49.0991	0.206628	1.74	238.79	3.89358e+06	0.219622	30.9736	2.03691	28.9599
509.1	Subject 509, Visit 1	PRJNA1081423	Vaginal microbiome	2017-08-30/2019-08-01	not applicable	not applicable	not applicable	not applicable	Homo sapiens	not applicable	depot medroxyprogesterone acetate injectable	cervical swab	Black	15-19 years	F	509	1	9.49342	535.712	0.182686	106893	2816.94	50718.2	467.317	40.9488	5.59255	1.74	221.352	4.35893e+07	0.219622	1143.42	2.03691	4.96503
