# Supplementary material for: Effect of progestin-based contraceptives on HIV-associated vaginal immune biomarkers and microbiome in adolescent girls
Source: PLoS One. 2024 Jul 15;19(7):e0306237. doi: 10.1371/journal.pone.0306237 (PMC11249223; doi:10.1371/journal.pone.0306237)
Supplement: S2 Data — (CSV) [file pone.0306237.s004.csv]

sample	Bacteria.Actinobacteria.Acidimicrobiia.Other.Other.Other.Other	Bacteria.Actinobacteria.Actinobacteria.Actinomycetales.Actinomycetaceae.Actinobaculum.massiliense	Bacteria.Actinobacteria.Actinobacteria.Actinomycetales.Actinomycetaceae.Actinomyces.Other	Bacteria.Actinobacteria.Actinobacteria.Actinomycetales.Actinomycetaceae.Actinomyces.graevenitzii	Bacteria.Actinobacteria.Actinobacteria.Actinomycetales.Actinomycetaceae.Actinomyces.neuii	Bacteria.Actinobacteria.Actinobacteria.Actinomycetales.Actinomycetaceae.Actinomyces.odontolyticus	Bacteria.Actinobacteria.Actinobacteria.Actinomycetales.Actinomycetaceae.Actinomyces.turicensis	Bacteria.Actinobacteria.Actinobacteria.Actinomycetales.Actinomycetaceae.Actinotignum.Other	Bacteria.Actinobacteria.Actinobacteria.Actinomycetales.Actinomycetaceae.Arcanobacterium.Other	Bacteria.Actinobacteria.Actinobacteria.Actinomycetales.Actinomycetaceae.Arcanobacterium.urinimassiliense	Bacteria.Actinobacteria.Actinobacteria.Actinomycetales.Actinomycetaceae.Mobiluncus.Other	Bacteria.Actinobacteria.Actinobacteria.Actinomycetales.Actinomycetaceae.Mobiluncus.curtisii	Bacteria.Actinobacteria.Actinobacteria.Actinomycetales.Actinomycetaceae.Mobiluncus.mulieris	Bacteria.Actinobacteria.Actinobacteria.Actinomycetales.Actinomycetaceae.Trueperella.bernardiae	Bacteria.Actinobacteria.Actinobacteria.Actinomycetales.Actinomycetaceae.Varibaculum.Other	Bacteria.Actinobacteria.Actinobacteria.Bifidobacteriales.Bifidobacteriaceae.Alloscardovia.omnicolens	Bacteria.Actinobacteria.Actinobacteria.Bifidobacteriales.Bifidobacteriaceae.Bifidobacterium.Other	Bacteria.Actinobacteria.Actinobacteria.Bifidobacteriales.Bifidobacteriaceae.Bifidobacterium.bifidum	Bacteria.Actinobacteria.Actinobacteria.Bifidobacteriales.Bifidobacteriaceae.Gardnerella.Other	Bacteria.Actinobacteria.Actinobacteria.Bifidobacteriales.Bifidobacteriaceae.Gardnerella.vaginalis	Bacteria.Actinobacteria.Actinobacteria.Corynebacteriales.Corynebacteriaceae.Corynebacterium.glucuronolyticum	Bacteria.Actinobacteria.Actinobacteria.Corynebacteriales.Corynebacteriaceae.Corynebacterium.pyruviciproducens	Bacteria.Actinobacteria.Actinobacteria.Corynebacteriales.Corynebacteriaceae.Corynebacterium_1.Other	Bacteria.Actinobacteria.Actinobacteria.Corynebacteriales.Corynebacteriaceae.Corynebacterium_1.appendicis	Bacteria.Actinobacteria.Actinobacteria.Corynebacteriales.Corynebacteriaceae.Corynebacterium_1.falsenii	Bacteria.Actinobacteria.Actinobacteria.Corynebacteriales.Corynebacteriaceae.Corynebacterium_1.genitalium	Bacteria.Actinobacteria.Actinobacteria.Corynebacteriales.Corynebacteriaceae.Corynebacterium_1.imitans	Bacteria.Actinobacteria.Actinobacteria.Corynebacteriales.Corynebacteriaceae.Corynebacterium_1.jeikeium	Bacteria.Actinobacteria.Actinobacteria.Corynebacteriales.Corynebacteriaceae.Corynebacterium_1.pseudogenitalium	Bacteria.Actinobacteria.Actinobacteria.Corynebacteriales.Corynebacteriaceae.Corynebacterium_1.riegelii	Bacteria.Actinobacteria.Actinobacteria.Corynebacteriales.Corynebacteriaceae.Corynebacterium_1.tuscaniense	Bacteria.Actinobacteria.Actinobacteria.Corynebacteriales.Corynebacteriaceae.Corynebacterium_1.urealyticum	Bacteria.Actinobacteria.Actinobacteria.Corynebacteriales.Corynebacteriaceae.Lawsonella.clevelandensis	Bacteria.Actinobacteria.Actinobacteria.Micrococcales.Brevibacteriaceae.Brevibacterium.Other	Bacteria.Actinobacteria.Actinobacteria.Micrococcales.Brevibacteriaceae.Brevibacterium.ravenspurgense	Bacteria.Actinobacteria.Actinobacteria.Micrococcales.Intrasporangiaceae.Other.Other	Bacteria.Actinobacteria.Actinobacteria.Micrococcales.Microbacteriaceae.Pseudoclavibacter.Other	Bacteria.Actinobacteria.Actinobacteria.Micrococcales.Micrococcaceae.Kocuria.Other	Bacteria.Actinobacteria.Actinobacteria.Micrococcales.Micrococcaceae.Micrococcus.Other	Bacteria.Actinobacteria.Actinobacteria.Micrococcales.Micrococcaceae.Pseudoglutamicibacter.Other	Bacteria.Actinobacteria.Actinobacteria.Micrococcales.Micrococcaceae.Pseudoglutamicibacter.cumminsii	Bacteria.Actinobacteria.Actinobacteria.Micrococcales.Micrococcaceae.Rothia.Other	Bacteria.Actinobacteria.Actinobacteria.Micrococcales.Micrococcaceae.Rothia.mucilaginosa	Bacteria.Actinobacteria.Actinobacteria.Other.Other.Other.Other	Bacteria.Actinobacteria.Actinobacteria.Propionibacteriales.Propionibacteriaceae.Propionibacterium.Other	Bacteria.Actinobacteria.Actinobacteria.Propionibacteriales.Propionibacteriaceae.Propionimicrobium.lymphophilum	Bacteria.Actinobacteria.Coriobacteriia.Coriobacteriales.Atopobiaceae.Atopobium.Other	Bacteria.Actinobacteria.Coriobacteriia.Coriobacteriales.Atopobiaceae.Atopobium.deltae	Bacteria.Actinobacteria.Coriobacteriia.Coriobacteriales.Atopobiaceae.Atopobium.parvulum
101.1	0	0	0	0	0	0	0	0	0	0	5	0	0	0	0	0	3	0	0	0	0	0	167	0	0	0	13	0	18	0	0	0	0	0	0	0	0	0	0	0	0	0	0	0	0	0	3	0	0
101.2	0	0	0	0	0	0	0	0	0	0	0	0	0	0	0	0	0	0	789	12727	0	0	0	0	0	0	0	0	20	0	0	0	0	0	0	0	0	0	0	0	0	0	0	0	0	0	0	0	0
102.1	0	0	0	0	0	0	0	0	9	0	0	0	0	0	0	0	0	0	84	13119	0	0	27	0	0	0	5	0	0	0	0	0	0	0	0	0	0	0	0	0	0	0	0	68	0	0	845	0	0
103.1	0	0	0	0	0	0	0	0	0	0	0	7	0	0	0	0	0	0	402	13798	0	0	0	0	0	0	0	0	0	0	0	0	0	0	0	0	0	0	0	0	0	0	0	0	0	0	175	0	0
103.2	0	0	12	0	0	0	0	0	0	0	0	45	0	0	0	0	0	0	270	17599	0	0	0	0	0	0	0	0	0	0	0	0	0	0	0	0	0	0	0	0	0	0	0	0	0	0	108	0	0
104.1	0	0	0	0	0	0	0	0	25	0	0	4	0	0	0	0	0	0	385	4529	0	0	0	0	0	0	0	0	0	0	0	0	0	0	0	0	0	0	0	0	0	0	4	27	0	0	85	0	0
105.1	0	0	0	0	0	0	0	0	0	0	0	0	0	0	0	0	0	0	0	0	0	0	57	0	0	0	0	0	0	0	0	0	0	0	0	0	0	0	0	0	0	0	0	0	0	0	0	0	0
105.2	0	0	5	0	7	0	0	0	0	0	0	7	0	0	30	0	0	0	88	2240	0	0	0	0	0	0	0	0	0	0	0	0	33	0	0	0	0	0	0	0	0	0	0	4	0	0	25	0	0
106.1	0	0	0	0	0	0	0	0	0	0	0	122	0	0	0	0	0	0	168	6225	0	0	0	0	0	0	0	0	0	0	0	0	0	0	0	0	0	0	0	0	0	0	0	0	0	0	158	0	0
107.1	0	0	0	0	0	0	0	0	0	0	0	0	0	0	0	0	0	0	193	8230	0	0	0	0	0	0	0	0	0	0	0	0	0	0	0	0	0	0	0	0	0	0	0	63	0	0	67	63	0
107.2	0	0	0	0	0	0	28	0	0	0	0	120	0	0	71	0	0	0	250	10357	0	0	0	0	0	0	0	0	0	0	0	0	0	0	0	0	0	0	0	0	0	0	0	22	0	0	952	0	0
108.1	0	0	0	0	0	0	0	0	0	0	0	0	0	0	0	0	0	0	152	7349	0	0	16	0	0	0	0	0	0	0	0	0	0	0	0	0	0	0	0	0	0	51	0	0	0	0	0	0	0
108.2	0	0	0	0	0	0	0	0	89	0	0	0	0	0	0	0	0	0	353	16919	0	0	0	0	0	0	0	0	0	0	0	0	0	0	0	0	0	0	0	0	0	0	0	69	0	0	315	0	0
109.1	0	0	0	0	0	0	0	0	0	0	0	87	0	0	7	0	6	0	623	15527	0	0	0	0	0	0	0	0	0	0	0	0	0	0	0	0	0	0	0	0	0	0	0	0	0	0	640	0	0
109.2	0	0	15	0	5	0	0	0	30	0	0	0	0	0	14	0	55	0	69	7465	0	0	5	0	0	0	0	0	0	0	0	0	0	0	0	0	0	0	0	0	0	0	0	7	0	0	346	0	0
110.1	0	0	6	0	0	0	0	0	0	0	0	0	0	0	5	0	0	0	253	4808	0	0	49	0	0	0	0	0	0	0	0	0	0	0	0	0	0	0	4	0	0	0	0	0	0	0	279	0	0
111.1	0	0	0	0	0	0	0	0	0	0	0	0	0	0	0	0	0	0	0	0	0	0	0	0	0	0	0	0	0	0	0	0	0	0	0	0	0	0	0	0	0	0	0	0	0	0	0	0	0
201.1	0	0	0	0	0	0	0	0	0	0	0	0	0	0	0	0	0	0	17	181	0	0	0	0	0	0	0	0	0	0	0	0	0	0	0	0	0	0	0	0	0	0	0	0	0	0	0	0	0
202.1	0	0	0	0	0	0	0	0	198	0	0	0	0	0	0	0	0	0	699	14895	0	0	0	0	0	0	0	0	0	0	0	0	0	0	0	0	0	0	0	0	0	0	0	42	0	0	1684	0	0
202.2	0	0	0	0	0	0	0	0	221	0	0	0	0	0	0	0	0	0	324	16864	0	0	0	0	0	0	0	0	0	0	0	0	0	0	0	0	0	0	0	0	0	0	0	74	0	0	1403	0	0
203.1	0	0	12	0	0	0	0	0	0	0	0	45	0	0	0	0	0	0	270	17599	0	0	0	0	0	0	0	0	0	0	0	0	0	0	0	0	0	0	0	0	0	0	0	0	0	0	108	0	0
204.1	0	0	0	0	0	0	0	0	0	0	0	0	0	0	0	0	0	0	0	1038	0	0	0	0	0	0	0	0	0	0	0	0	0	0	0	0	0	0	0	0	0	0	0	0	0	0	0	0	0
205.1	0	0	0	0	0	0	0	0	0	0	0	26	0	0	6	0	0	0	0	14	0	0	826	0	0	0	0	0	0	0	0	0	2	0	0	0	0	5	0	0	0	0	0	0	0	0	7	0	0
205.2	0	0	0	0	0	0	0	0	0	0	0	19	0	0	0	0	0	0	164	7458	0	0	66	0	0	0	0	0	0	0	0	0	0	0	0	0	0	0	0	0	0	0	0	0	0	0	0	0	0
206.1	0	0	0	0	0	0	0	0	0	0	0	0	0	0	0	0	0	0	0	249	0	0	0	0	0	0	0	0	0	0	0	0	0	0	0	0	0	0	0	0	0	0	0	0	0	0	0	0	0
207.1	0	0	16	0	0	0	0	0	0	0	0	0	0	0	0	0	0	0	0	0	0	6	13	0	0	0	0	0	0	0	0	0	0	0	0	0	0	0	0	0	0	0	18	0	0	0	0	0	22
207.2	0	0	28	0	12	63	0	0	0	0	0	0	0	0	18	0	10	0	0	0	11	0	220	0	0	0	12	0	0	0	0	0	13	0	0	0	0	0	0	0	0	12	0	0	0	0	7	0	26
208.1	0	0	0	0	0	0	0	0	0	0	0	0	0	0	0	0	0	0	0	0	0	0	4	0	0	0	0	0	0	0	0	0	0	0	0	0	0	0	0	0	0	14	0	0	0	0	0	0	0
208.2	0	0	0	0	0	0	0	0	0	0	0	0	0	0	0	0	0	0	0	0	0	0	0	0	0	0	0	0	0	0	0	0	0	0	0	0	0	0	0	0	0	0	0	0	0	0	0	0	0
209.1	24	0	0	0	0	0	0	0	57	0	0	0	547	0	0	0	0	0	0	3150	0	0	0	0	0	0	0	0	0	0	0	0	0	0	0	10	0	0	0	0	0	0	0	95	0	0	342	0	0
209.2	0	0	0	0	0	0	0	0	25	0	12	0	946	0	0	0	0	0	569	7293	0	0	8	0	0	0	0	0	0	0	0	0	0	0	4	0	0	0	0	3	0	0	0	51	0	0	131	0	0
210.1	0	0	0	0	0	0	0	0	0	0	0	0	0	0	0	0	0	0	0	0	0	0	44	0	0	0	0	18	0	0	0	0	0	0	0	0	0	0	0	0	0	7	0	0	0	0	0	0	6
210.2	0	0	0	0	0	0	0	0	0	0	0	0	0	0	0	0	0	0	0	0	0	0	0	0	0	0	0	0	0	0	0	0	0	0	0	0	0	0	0	0	0	0	0	0	0	0	0	0	0
211.1	0	0	15	0	5	0	0	0	30	0	0	0	0	0	14	0	55	0	69	7465	0	0	5	0	0	0	0	0	0	0	0	0	0	0	0	0	0	0	0	0	0	0	0	7	0	0	346	0	0
212.1	0	0	59	0	0	0	71	0	0	43	0	112	0	10	112	0	0	0	0	883	0	0	19	0	0	14	0	0	10	0	0	9	8	0	4	0	4	0	0	0	9	0	0	0	0	0	56	0	0
213.1	0	0	0	0	0	0	0	0	0	0	0	0	0	21	0	0	0	0	0	8	0	0	179	10	0	0	0	0	17	0	0	0	0	0	0	0	7	0	0	0	0	0	0	0	0	0	0	0	0
214.1	0	0	0	0	0	0	0	0	236	0	0	169	0	0	0	0	0	0	409	11298	0	0	0	0	0	0	0	0	0	0	0	0	0	0	0	0	0	0	0	0	0	0	0	0	0	0	175	0	0
214.2	0	0	0	0	5	0	14	0	154	0	0	27	0	0	5	0	0	0	329	10025	0	0	0	0	0	0	0	0	0	0	0	0	0	0	0	0	0	0	0	0	0	0	0	84	0	0	133	0	0
301.1	0	0	0	0	0	0	0	0	0	0	0	0	0	0	0	0	0	0	0	0	0	0	0	0	0	0	0	0	0	0	0	0	0	0	0	0	0	0	0	0	0	0	0	0	0	0	0	0	0
302.1	0	0	0	0	0	0	0	5	0	0	0	0	0	0	0	0	0	0	0	0	0	0	14	0	0	0	0	0	0	0	0	0	0	0	0	0	0	0	0	0	0	0	0	0	0	0	0	0	0
302.2	0	0	0	0	0	0	0	0	0	0	0	0	0	0	0	0	0	0	0	9	0	0	0	0	0	0	0	0	0	0	0	0	0	0	0	0	0	0	0	0	0	0	0	0	0	0	0	0	0
303.1	0	0	0	0	0	0	0	0	0	0	0	8	0	0	0	0	0	0	0	24	0	0	5	0	0	0	0	0	0	0	0	0	0	0	0	0	0	0	0	0	0	0	0	0	0	0	0	0	0
304.1	0	11	0	0	0	0	0	0	0	0	0	0	0	0	14	0	0	0	0	300	0	0	108	0	0	0	0	0	0	0	0	0	0	0	26	0	0	0	0	0	16	0	0	0	0	0	0	0	0
304.2	0	0	0	0	0	0	0	0	0	0	0	0	0	0	0	0	0	0	26	428	0	0	0	0	0	0	0	0	0	0	0	0	0	0	0	0	0	0	0	0	0	0	0	0	0	0	0	0	0
305.1	0	0	0	0	0	0	0	0	0	0	0	0	0	0	0	0	0	0	0	0	0	0	0	0	0	0	0	0	0	0	0	0	0	0	0	0	0	0	0	0	0	0	0	0	0	0	0	0	0
305.2	0	0	0	0	0	0	0	0	0	0	0	0	0	0	0	0	0	0	0	14	0	0	0	0	0	0	0	0	0	0	0	0	0	0	0	0	0	0	0	0	0	0	0	0	0	0	0	0	0
306.1	0	0	0	0	0	0	0	0	0	0	0	0	0	0	0	0	0	0	885	21564	0	0	0	0	0	0	0	0	0	0	0	0	0	0	0	0	0	0	0	0	0	0	0	0	0	0	0	0	0
306.2	0	0	0	0	0	0	0	0	0	0	0	0	0	0	0	0	0	0	0	0	0	0	45	0	0	0	0	0	0	0	0	0	0	0	0	0	0	0	0	0	0	0	0	0	0	0	0	0	0
307.1	0	0	0	0	0	0	0	0	0	0	0	0	0	0	0	0	0	0	712	18783	0	0	0	0	0	0	0	0	0	0	0	0	0	0	0	0	0	0	0	0	0	0	0	0	0	0	0	0	0
307.2	0	0	0	0	0	0	0	0	0	0	0	0	0	0	0	0	0	0	40	1344	0	0	0	0	0	0	0	0	0	0	0	0	0	0	0	0	0	0	0	0	0	0	0	0	0	0	0	0	0
308.1	0	0	0	0	0	0	0	0	0	0	0	0	0	0	0	0	520	0	167	16065	0	0	9	0	0	0	0	0	0	0	0	0	0	0	0	0	0	0	0	0	0	0	0	0	0	0	635	0	0
308.2	0	0	0	18	0	2	0	0	0	0	0	0	0	0	0	0	0	0	217	12271	0	0	26	0	0	0	0	0	0	0	0	0	0	0	0	0	0	0	0	0	0	0	29	0	0	0	0	0	0
309.1	0	0	76	0	0	0	0	275	0	13	89	965	0	0	308	0	7	0	21	583	0	0	0	0	0	0	0	0	0	0	0	0	9	0	0	0	0	0	0	0	0	0	0	0	0	7	9	0	0
309.2	0	0	43	0	0	0	16	6399	0	112	0	2508	0	0	2012	0	15	0	0	1910	0	0	0	0	0	0	14	0	0	0	0	0	0	0	0	0	0	0	0	0	0	0	0	0	7	85	0	0	0
310.1	0	0	0	0	0	0	0	0	0	0	0	0	0	0	0	0	0	0	0	0	0	0	0	0	0	0	0	0	0	0	0	0	0	0	0	0	0	0	0	0	0	0	0	0	0	0	0	0	0
311.1	0	0	0	0	0	0	0	0	0	0	0	0	0	0	0	0	0	0	0	0	0	0	0	0	0	0	0	0	0	0	0	0	0	0	0	0	0	0	0	0	0	0	0	0	0	0	0	0	0
311.2	0	0	0	0	0	0	0	0	0	0	0	0	0	0	0	0	0	0	0	0	0	0	0	0	0	0	0	0	0	0	0	0	0	0	0	0	0	0	0	0	0	0	0	0	0	0	0	0	0
312.1	0	0	0	0	0	0	0	0	0	0	0	0	0	0	0	0	0	0	0	0	0	0	0	0	0	0	0	0	0	0	0	0	11	0	0	0	0	0	0	0	0	0	0	0	0	0	0	0	0
312.2	0	0	518	0	0	0	337	42	0	13	0	0	0	0	86	17	0	0	0	0	0	0	369	0	0	0	0	0	72	0	0	0	538	0	0	0	0	3	0	0	0	0	0	0	0	0	11	144	31
313.1	0	0	0	0	2	0	0	0	0	0	0	0	0	0	0	0	0	0	0	0	0	0	0	0	0	0	0	0	0	0	0	0	0	0	0	0	0	0	0	0	0	0	0	0	0	0	0	0	0
314.1	0	0	0	0	0	0	0	0	0	0	0	0	0	0	0	0	0	0	0	10	0	0	15	0	0	0	0	0	0	0	0	0	0	0	0	0	0	0	0	0	0	0	0	0	0	0	0	0	0
401.1	0	0	0	0	0	0	0	0	0	0	0	0	0	0	0	0	0	0	0	0	0	0	0	0	0	0	0	0	22	0	0	0	0	0	0	0	0	0	0	0	0	0	0	0	0	0	0	0	0
401.2	0	0	0	0	0	0	0	0	0	0	0	0	0	4	0	0	0	0	171	17415	0	0	14	0	0	0	0	10	0	10	0	0	17	0	0	0	0	0	0	0	0	0	0	0	0	0	0	0	0
402.1	0	0	0	0	0	0	0	0	0	0	0	0	0	0	0	0	0	0	288	13775	0	0	0	0	0	0	0	0	0	0	0	0	0	0	0	0	0	0	0	0	0	0	0	45	0	0	101	0	0
403.1	0	0	0	0	0	30	0	0	0	0	0	0	0	0	0	0	0	0	290	4465	0	0	0	0	0	0	0	0	0	0	0	0	0	0	0	0	0	0	0	0	0	0	95	0	0	0	0	0	7
403.2	0	0	14	0	8	0	0	0	0	0	0	0	0	0	31	0	0	0	0	591	0	51	0	0	0	0	0	0	0	0	0	0	0	0	0	0	0	0	0	0	0	0	0	0	0	0	3	0	12
404.1	0	0	0	0	0	0	0	0	0	0	0	0	0	0	0	0	0	0	566	7442	0	0	6	0	0	0	0	0	0	0	0	0	0	0	0	0	0	0	0	0	0	0	0	0	0	0	0	0	0
404.2	0	0	0	0	0	0	0	0	0	0	0	0	0	0	7	0	0	0	0	36	0	0	40	0	0	0	0	0	0	0	0	12	0	0	0	0	0	0	0	0	0	0	0	0	0	0	0	0	0
405.1	0	0	0	0	0	0	0	0	0	0	0	0	0	0	0	0	0	0	0	0	0	0	0	0	0	0	0	0	0	0	0	0	0	0	0	0	0	0	0	0	0	0	0	0	0	0	0	0	0
405.2	0	0	0	0	0	0	0	0	0	0	0	0	0	0	0	0	0	0	587	19696	0	0	0	0	0	0	0	0	0	0	0	0	0	0	0	0	0	0	0	0	0	0	0	0	0	0	1239	0	0
406.1	0	0	0	0	0	0	0	0	0	0	0	0	0	0	0	0	102	88	76	6681	0	0	0	0	0	0	0	0	0	0	0	0	0	0	0	0	0	0	0	0	0	0	0	0	0	0	7695	0	0
406.2	0	0	0	0	0	0	0	0	0	0	0	0	0	0	0	0	0	0	275	12704	0	0	0	0	0	0	0	0	0	0	0	0	0	0	0	0	0	0	0	0	0	0	0	141	0	0	461	0	0
407.1	0	0	0	0	0	0	0	0	0	0	0	0	0	0	0	0	0	0	0	578	0	0	4	0	0	0	0	0	0	0	0	0	0	0	0	0	0	0	0	0	0	0	0	0	0	0	0	0	0
407.2	0	0	0	0	0	0	0	0	0	0	0	0	0	0	0	0	0	0	0	16	0	0	0	0	0	0	0	0	0	0	0	0	0	0	0	0	0	0	0	0	0	0	0	0	0	0	0	0	0
408.1	0	0	0	0	0	0	0	9	40	0	0	0	27	0	3	0	0	0	131	4817	0	0	6	0	0	0	0	0	0	0	0	0	0	0	0	0	0	0	0	0	0	0	0	87	0	0	198	0	0
409.1	0	0	0	0	11	0	0	0	0	0	0	390	0	0	11	0	0	0	264	19787	0	0	28	0	0	0	0	0	0	0	0	0	22	0	0	0	0	0	0	0	0	0	5	15	0	0	183	0	0
409.2	0	0	0	0	0	0	0	0	0	0	0	10	0	0	0	0	0	141	255	4871	0	0	16	0	0	0	0	0	0	0	0	0	0	0	0	0	0	0	0	0	0	0	0	0	0	0	13	0	0
410.1	0	0	0	0	0	0	0	0	0	0	0	0	0	0	0	0	0	0	0	36	0	0	0	0	0	0	0	0	0	0	0	0	0	0	0	0	0	0	0	0	0	0	0	0	0	0	0	0	0
411.1	0	0	0	0	0	0	0	0	0	0	0	0	0	0	0	0	0	0	0	6	0	0	0	0	0	0	0	0	0	0	0	0	0	0	0	0	0	0	0	0	0	0	0	0	0	0	0	0	0
501.1	0	0	0	0	0	0	0	0	259	0	0	0	0	0	0	0	0	0	991	12001	0	0	0	0	0	0	0	0	0	0	0	0	0	0	0	0	0	0	0	0	0	0	0	203	0	0	1293	0	0
501.2	0	0	0	0	0	0	0	0	130	0	0	9	0	0	0	0	0	0	1886	16646	0	0	0	0	0	0	0	0	17	0	0	0	0	0	0	0	0	0	0	0	0	0	0	237	0	0	959	5	0
502.1	0	0	15	0	0	0	0	13	0	0	0	18	0	0	35	0	0	0	14	248	0	0	0	0	0	0	19	0	0	0	0	0	0	0	0	0	0	0	0	0	0	0	0	0	0	0	0	0	0
502.2	0	38	12	0	0	0	0	19	0	23	0	9	0	0	163	0	41	0	0	38	0	0	20	0	0	0	0	0	0	0	0	0	0	0	0	0	0	0	0	12	0	0	0	0	0	6	13	0	0
503.1	0	0	0	0	0	0	0	0	0	0	0	0	0	0	0	0	0	0	0	20	0	0	0	0	0	0	0	0	0	0	0	0	0	0	0	0	0	0	0	0	0	0	0	0	0	0	0	0	0
503.2	0	0	45	0	0	0	0	0	0	0	0	15	0	0	51	0	7	0	0	74	0	0	122	0	0	0	35	0	43	0	17	0	0	8	0	0	0	0	13	0	0	0	0	0	0	0	19	0	0
504.1	0	0	14	0	0	0	0	0	0	0	0	0	0	11	24	0	0	0	92	1108	0	0	80	0	0	44	0	0	0	29	0	0	9	0	7	0	0	0	0	54	0	0	0	0	0	0	23	0	0
504.2	0	0	0	0	0	0	0	0	0	0	0	0	0	0	15	0	0	0	0	14	0	0	307	0	0	49	0	0	56	59	0	49	17	0	22	0	0	0	0	26	0	0	0	0	0	0	0	0	0
505.1	0	0	0	0	0	0	0	0	0	0	0	0	0	0	0	0	0	0	239	1569	0	0	0	0	0	0	0	0	0	0	0	0	0	0	0	0	0	0	7	0	0	0	0	0	0	0	0	0	0
506.1	0	12	8	0	0	0	9	0	0	0	0	224	0	0	95	0	0	0	0	15777	0	0	0	0	0	0	0	0	0	0	0	0	0	0	0	0	0	0	0	0	0	0	0	0	0	0	17	242	0
506.2	0	0	0	0	0	0	0	0	0	0	0	0	0	0	0	0	0	0	414	14555	0	0	0	0	0	0	0	0	0	0	0	0	0	0	0	0	0	0	0	0	0	0	0	0	0	0	174	0	0
507.1	0	0	0	0	0	0	0	0	0	0	0	0	0	0	0	0	0	0	0	84	0	0	0	0	0	0	0	0	0	0	0	0	0	0	0	0	0	0	0	0	0	0	0	0	0	0	0	0	0
508.1	0	0	0	0	0	0	6	0	41	0	0	396	0	0	17	0	0	0	31	6653	0	6	0	0	0	0	0	0	0	0	0	0	0	0	0	0	0	0	0	0	0	0	0	4	0	0	296	2	0
509.1	0	0	0	0	0	0	0	0	0	0	0	0	0	0	0	0	0	0	480	14895	0	0	0	0	0	0	0	0	0	0	0	0	0	0	0	0	0	0	0	0	0	0	0	0	0	0	192	0	0
[truncated: 240 more columns]
